# Supplementary material for: Stable Carbenes as Structural Components of Partially Saturated Sulfur-Containing Heterocycles
Source: Molecules. 2022 Feb 22;27(5):1458. doi: 10.3390/molecules27051458 (PMC8911733; doi:10.3390/molecules27051458)
Supplement: Supplementary file 1 [file molecules-27-01458-s001.zip]

Archive with 1 entries (1 files):
- molecules-ESI_1548459_2nd-proofreading.pdf
